# Supplementary material for: ﻿A new species of anthothelid octocoral (Cnidaria, Alcyonacea) discovered on an algal reef of Taiwan
Source: Zookeys. 2022 Mar 16;1089:37–51. doi: 10.3897/zookeys.1089.77273 (PMC8942965; doi:10.3897/zookeys.1089.77273)
Supplement: XML Treatment for Erythropodium taoyuanensis [file zookeys.1089.77273-treatment1.xml]

<!DOCTYPE tp:taxon-treatment
  PUBLIC "-//TaxonX//DTD Taxonomic Treatment Publishing DTD v0 20100105//EN" "tax-treatment-NSO.dtd">
<tp:taxon-treatment xmlns:tp="http://www.plazi.org/taxpub"><tp:treatment-meta><kwd-group><label>Taxon classification</label><kwd>
                    <named-content content-type="kingdom">Animalia</named-content>
                  </kwd><kwd>
                    <named-content content-type="order">Alcyonacea</named-content>
                  </kwd><kwd>
                    <named-content content-type="family">Anthothelidae</named-content>
                  </kwd></kwd-group><mixed-citation publication-type="journal"><person-group><name><surname>Tu</surname><given-names>Tzu-Hsuan</given-names></name><name><surname>Dai</surname><given-names>Chang-Feng</given-names></name></person-group><article-title>﻿A new species of anthothelid octocoral (<tp:taxon-name><tp:taxon-name-part taxon-name-part-type="phylum">Cnidaria</tp:taxon-name-part></tp:taxon-name>, <tp:taxon-name><tp:taxon-name-part taxon-name-part-type="order">Alcyonacea</tp:taxon-name-part></tp:taxon-name>) discovered on an algal reef of Taiwan</article-title><source>Zookeys</source><day>16</day><month>03</month><year>2022</year><volume>1089</volume><fpage>37</fpage><lpage>51</lpage><pub-id pub-id-type="doi">10.3897/zookeys.1089.77273</pub-id></mixed-citation></tp:treatment-meta><tp:nomenclature><label>﻿</label><tp:taxon-name>
                  <object-id xmlns:xlink="http://www.w3.org/1999/xlink" content-type="arpha" xlink:type="simple">0CD54755-1DAB-5D52-85C8-EEA3FB555287</object-id>
                  <tp:taxon-name-part taxon-name-part-type="genus" reg="Erythropodium">Erythropodium</tp:taxon-name-part>
                  <tp:taxon-name-part taxon-name-part-type="species" reg="taoyuanensis">taoyuanensis</tp:taxon-name-part>
                  <object-id xmlns:xlink="http://www.w3.org/1999/xlink" content-type="zoobank" xlink:type="simple">http://zoobank.org/A83374ED-B308-4C8C-9708-531A5A32840C</object-id>
                </tp:taxon-name><tp:taxon-authority/><tp:taxon-status xmlns:xlink="http://www.w3.org/1999/xlink" xlink:type="simple">sp. nov.</tp:taxon-status><xref ref-type="fig" rid="F1">Figs 1</xref><xref ref-type="fig" rid="F2">, 2</xref><xref ref-type="fig" rid="F3">, 3</xref><xref ref-type="fig" rid="F4">, 4</xref></tp:nomenclature><tp:treatment-sec sec-type="material" id="SECID0EIGAE"><title>Material examined.</title><p><bold><italic>Holotype</italic>.</bold> Taiwan, Taoyuan, Datan Algal Reef; <named-content xmlns:xlink="http://www.w3.org/1999/xlink" content-type="dwc:verbatimCoordinates" xlink:type="simple"><named-content content-type="geo-json" specific-use="{&#34;type&#34;:&#34;Point&#34;,&#34;coordinates&#34;:[121.048905,25.035514]}" id="NCID0EWGAE" xlink:type="simple">25°02'7.849"N, 121°02'56.059"E</named-content></named-content>; −30 cm (below sea level); 24 Jun. 2021; T.-H. Tu and E.-J. Lin leg.; tidal pool, hand collecting; GenBank: <ext-link xmlns:xlink="http://www.w3.org/1999/xlink" ext-link-type="gen" xlink:href="OK480042" xlink:type="simple">OK480042</ext-link>, <ext-link xmlns:xlink="http://www.w3.org/1999/xlink" ext-link-type="gen" xlink:href="OK483343" xlink:type="simple">OK483343</ext-link>, and <ext-link xmlns:xlink="http://www.w3.org/1999/xlink" ext-link-type="gen" xlink:href="OK482879" xlink:type="simple">OK482879</ext-link>; NMMB-CR000148.</p><p><bold><italic>Paratype</italic>.</bold> Taiwan; same data as holotype; NMMB-CR000149.</p></tp:treatment-sec><tp:treatment-sec sec-type="material" id="SECID0ECHAE"><title>Other material.</title><p>Taiwan; same data as holotype; 21 Sep. 2020; NMMB-CR000150.Taiwan; same data as holotype; 21 Sep. 2020; M.-H. Lin and L.-C. Liu leg.; NMMB-CR000151.</p></tp:treatment-sec><tp:treatment-sec sec-type="diagnosis" id="SECID0EHHAE"><title>Diagnosis.</title><p>The holotype colony is composed of upright polyps arising separately from a encrusting membrane less than 1 mm thick or a network of ribbon-like stolons. When fully extended, polyps are around 3 mm long, and the tentacles are slender with 10–13 pairs of pinnules on either side of the rachis. Polyps are contractile and cannot fully retract into the basement layer. <tp:taxon-name><tp:taxon-name-part taxon-name-part-type="genus" reg="Sclerites">Sclerites</tp:taxon-name-part></tp:taxon-name> are mostly 6-radiate sclerites, with a few being irregular radiates. When alive, polyps are yellowish pink, and the basement layer is magenta.</p></tp:treatment-sec><tp:treatment-sec sec-type="description" id="SECID0EZHAE"><title>Description of the holotype.</title><p>(Figs <xref ref-type="fig" rid="F1">1</xref>, <xref ref-type="fig" rid="F2">2</xref>). <bold><italic>Colonial morphology</italic>.</bold> The holotype is an encrusting colony and attaching on barnacles and coralline algal substrate. When alive, the colony consisted of densely distributed polyps, up to 20/cm<sup>2</sup>, arising from the basement layer, which is completely covered by sand (Fig. <xref ref-type="fig" rid="F1">1a</xref>). In its preserved state, the holotype measures 57.0 mm × 33.8 mm × 22.8 mm. The thickness of the basal membrane in the alcohol-preserved holotype is less than 1 mm.</p><fig id="F1" position="float" orientation="portrait"><object-id xmlns:xlink="http://www.w3.org/1999/xlink" content-type="doi" xlink:type="simple">10.3897/zookeys.1089.77273.figure1</object-id><object-id xmlns:xlink="http://www.w3.org/1999/xlink" content-type="arpha" xlink:type="simple">584EF773-42C9-5BA6-9F07-A500F1BE138A</object-id><label>Figure 1.</label><caption><p><italic><tp:taxon-name><tp:taxon-name-part taxon-name-part-type="genus" reg="Erythropodium">Erythropodium</tp:taxon-name-part><tp:taxon-name-part taxon-name-part-type="species" reg="taoyuanensis">taoyuanensis</tp:taxon-name-part></tp:taxon-name></italic> sp. nov. <bold>a</bold> intertidal population <italic>in situ</italic><bold>b</bold> close-up of <bold>a c, d</bold> contracted polyps <italic>in situ</italic><bold>e</bold> holotype (NMMB-CR000148) in preserved state <bold>f</bold> paratype (NMMB-CR000149) in preserved state.</p></caption><graphic xmlns:xlink="http://www.w3.org/1999/xlink" xlink:href="zookeys-1089-037-g001.jpg" position="float" orientation="portrait" xlink:type="simple" id="oo_659356.jpg"><uri content-type="original_file" xlink:type="simple">https://binary.pensoft.net/fig/659356</uri></graphic></fig><p><bold><italic>Polyps</italic>.</bold> When fully extended, the polyps may attain approximately 2.5–3.0 mm in length (Fig. <xref ref-type="fig" rid="F1">1b</xref>). The fully spread tentacles are cylindrical, slender, and up to 2.5 mm × 0.8 mm, with 10–13 pairs of pinnules arranged in a single row on either side of the tentacle rachis (Fig. <xref ref-type="fig" rid="F1">1b</xref>). The polyps are contractile in both live and preserved state (Fig. <xref ref-type="fig" rid="F1">1</xref>); when contracted, they are cylindrical and measuring from the attachment at stolons to the tentacle base are around 1.5 mm in width (Fig. <xref ref-type="fig" rid="F1">1c, d</xref>). The pinnules (0.2–0.9 mm long) gradually taper at the end to a sharp tip. The polyps are associated with symbiotic unicellular algae.</p><p><bold><italic><tp:taxon-name><tp:taxon-name-part taxon-name-part-type="genus" reg="Sclerites">Sclerites</tp:taxon-name-part></tp:taxon-name></italic>.</bold><tp:taxon-name><tp:taxon-name-part taxon-name-part-type="genus" reg="Sclerites">Sclerites</tp:taxon-name-part></tp:taxon-name> are present in all parts of the holotype and evenly distributed in the coenenchyme, polyp body wall, tentacles, and pinnules. Six-radiate sclerites are the commonest type, representing more than 90% of sclerites in anthocodiae and tentacles. They are 0.032–0.068 mm in length and 0.025–0.036 mm in width with simple tubercles (Fig. <xref ref-type="fig" rid="F2">2a</xref>). The polyp wall contains abundant 6-radiate sclerites, derivatives of radiates which are 0.028–0.132 mm in length and 0.025–0.083 mm in width, with prominent tubercles and table-radiates (Fig. <xref ref-type="fig" rid="F2">2b</xref>). The average size of sclerites in the polyp wall is greater than that in the polyps. <tp:taxon-name><tp:taxon-name-part taxon-name-part-type="genus" reg="Sclerites">Sclerites</tp:taxon-name-part></tp:taxon-name> in the cortex are similar to those of the polyp wall but larger in size, including 6-radiate sclerites (0.042–0.120 mm in length and 0.034–0.076 mm in width) and irregular radiates (0.046–0.080 mm in length and 0.100–0.130 mm in width) (Fig. <xref ref-type="fig" rid="F2">2c</xref>). Furthermore, some sclerites in the cortex are fused to form clumps.</p><fig id="F2" position="float" orientation="portrait"><object-id xmlns:xlink="http://www.w3.org/1999/xlink" content-type="doi" xlink:type="simple">10.3897/zookeys.1089.77273.figure2</object-id><object-id xmlns:xlink="http://www.w3.org/1999/xlink" content-type="arpha" xlink:type="simple">8BB99943-24D9-5416-AC13-27736F5D31CE</object-id><label>Figure 2.</label><caption><p><italic><tp:taxon-name><tp:taxon-name-part taxon-name-part-type="genus" reg="Erythropodium">Erythropodium</tp:taxon-name-part><tp:taxon-name-part taxon-name-part-type="species" reg="taoyuanensis">taoyuanensis</tp:taxon-name-part></tp:taxon-name></italic>, holotype, NMMB-CR000148 <bold>a</bold> sclerites of the polyp <bold>b</bold> sclerites of the polyp wall <bold>c</bold> sclerites of the cortex.</p></caption><graphic xmlns:xlink="http://www.w3.org/1999/xlink" xlink:href="zookeys-1089-037-g002.jpg" position="float" orientation="portrait" xlink:type="simple" id="oo_659357.jpg"><uri content-type="original_file" xlink:type="simple">https://binary.pensoft.net/fig/659357</uri></graphic></fig><p><bold><italic>Color</italic>.</bold> In life, colors of tissue, autozooids, and cortical layer are translucent, white to yellowish, and pink to magenta, respectively. Under light microscope, sclerites are translucent, magenta, or reddish.</p><p><bold><italic>Variation</italic>.</bold> Paratype (NMMB-CR000149) and non-type specimens (NMNB-CR000150 and NMNB-CR000151) show variation in the density of polyps ranging 5–20/cm<sup>2</sup>. Six-radiate sclerites are the commonest type of sclerites in the examined specimens, while their sizes are varied not only in different parts of a colony but also differ from what was observed in the holotype and across the specimens. The length and width of 6-radiate sclerites in the examined specimens is 0.020–0.068 mm and 0.020–0.053 mm, respectively, in polyp tissue; 0.024–0.098 mm and 0.018–0.070 mm, respectively, in polyp wall; and 0.022–0.118 mm and 0.026–0.075 mm, respectively, in cortex (Figs <xref ref-type="fig" rid="F3">3</xref>, <xref ref-type="fig" rid="F4">4</xref>). All examined specimens possess similar diagnostic features as the holotype from the level of colony to sclerits including upright polyps arising from a encrusting membrane, contraticle polyps, and predominant six-radiate sclerites. The major differences between examined specimens are reflected in the density and size variation of polyps and sclerites, respectively.</p><fig id="F3" position="float" orientation="portrait"><object-id xmlns:xlink="http://www.w3.org/1999/xlink" content-type="doi" xlink:type="simple">10.3897/zookeys.1089.77273.figure3</object-id><object-id xmlns:xlink="http://www.w3.org/1999/xlink" content-type="arpha" xlink:type="simple">2A8738CE-2CB5-5E3A-9459-359F59900C41</object-id><label>Figure 3.</label><caption><p><italic><tp:taxon-name><tp:taxon-name-part taxon-name-part-type="genus" reg="Erythropodium">Erythropodium</tp:taxon-name-part><tp:taxon-name-part taxon-name-part-type="species" reg="taoyuanensis">taoyuanensis</tp:taxon-name-part></tp:taxon-name></italic>, paratype, OCT133 NMMB-CR000149 <bold>a</bold> sclerites of the polyp <bold>b</bold> sclerites of the polyp wall <bold>c</bold> sclerites of the cortex.</p></caption><graphic xmlns:xlink="http://www.w3.org/1999/xlink" xlink:href="zookeys-1089-037-g003.jpg" position="float" orientation="portrait" xlink:type="simple" id="oo_659358.jpg"><uri content-type="original_file" xlink:type="simple">https://binary.pensoft.net/fig/659358</uri></graphic></fig></tp:treatment-sec><tp:treatment-sec sec-type="Differential diagnosis" id="SECID0ELOAE"><title>Differential diagnosis.</title><p>When comparing the morphology of <italic><tp:taxon-name><tp:taxon-name-part taxon-name-part-type="genus" reg="Erythropodium">E.</tp:taxon-name-part><tp:taxon-name-part taxon-name-part-type="species" reg="taoyuanensis">taoyuanensis</tp:taxon-name-part></tp:taxon-name></italic> sp. nov. to the other three <italic><tp:taxon-name><tp:taxon-name-part taxon-name-part-type="genus" reg="Erythropodium">Erythropodium</tp:taxon-name-part></tp:taxon-name></italic> species, basal membrane, pinnule arrangement, retractile or contractile ability of polyps, and shape and size of sclerites (Table <xref ref-type="table" rid="T1">1</xref>) were examined, with the contractibility of polyp and shape of sclerites considered as the most distinct characters.</p><table-wrap id="T1" position="float" orientation="portrait"><label>Table 1.</label><caption><p>Diagnostic traits of nominal <italic><tp:taxon-name><tp:taxon-name-part taxon-name-part-type="genus" reg="Erytropodium">Erytropodium</tp:taxon-name-part></tp:taxon-name></italic> species.</p></caption><table id="TID0ER3AE" rules="all"><tbody><tr><th rowspan="2" colspan="1">Species name</th><th rowspan="1" colspan="5">Diagnostic traits</th></tr><tr><th rowspan="1" colspan="1">Colony</th><th rowspan="1" colspan="1">Coenenchyme</th><th rowspan="1" colspan="1">Polyp</th><th rowspan="1" colspan="1">Sclerite</th><th rowspan="1" colspan="1">References</th></tr><tr><td rowspan="1" colspan="1">
                          <italic>
                            <tp:taxon-name><tp:taxon-name-part taxon-name-part-type="genus" reg="Erythropodium">Erythropodium</tp:taxon-name-part><tp:taxon-name-part taxon-name-part-type="species" reg="caribaeorum">caribaeorum</tp:taxon-name-part></tp:taxon-name>
                          </italic>
                        </td><td rowspan="1" colspan="1">Encrusting, membranous carpet-like colony</td><td rowspan="1" colspan="1">Thick cortical layer, ~3 mm</td><td rowspan="1" colspan="1">Retractile polyps with elongated pinnules arragned in a single pair of rows</td><td rowspan="1" colspan="1">Dominant 6-radiate sclerites and irregular radiate scleirtes</td><td rowspan="1" colspan="1"><xref ref-type="bibr" rid="B7">Duchassaing and Michelotti 1860</xref>: pl. I. figs 8–11; <xref ref-type="bibr" rid="B1">Bayer 1961</xref>: 75; fig. 16e–h; <xref ref-type="bibr" rid="B4">Carpinelli et al. 2020</xref>: 177; figs 1, 2</td></tr><tr><td rowspan="1" colspan="1">
                          <italic>
                            <tp:taxon-name><tp:taxon-name-part taxon-name-part-type="genus" reg="Erythropodium">Erythropodium</tp:taxon-name-part><tp:taxon-name-part taxon-name-part-type="species" reg="hicksoni">hicksoni</tp:taxon-name-part></tp:taxon-name>
                          </italic>
                        </td><td rowspan="1" colspan="1">Membranous colony</td><td rowspan="1" colspan="1">Thick cortical layer, ~3 mm</td><td rowspan="1" colspan="1">Retractile polyps with 9 pairs of pinnules per tentacle</td><td rowspan="1" colspan="1">Triradiates, quadriradiates, flattened rods, and spindles</td><td rowspan="1" colspan="1"><xref ref-type="bibr" rid="B20">Utinomi 1971</xref>: 8–10, fig. 2; pl. 7. fig. 3</td></tr><tr><td rowspan="1" colspan="1">
                          <italic>
                            <tp:taxon-name><tp:taxon-name-part taxon-name-part-type="genus" reg="Erythropodium">Erythropodium</tp:taxon-name-part><tp:taxon-name-part taxon-name-part-type="species" reg="salomonense">salomonense</tp:taxon-name-part></tp:taxon-name>
                          </italic>
                        </td><td rowspan="1" colspan="1">Encrusting form</td><td rowspan="1" colspan="1">Thick cortical layer, 1.5–2 mm</td><td rowspan="1" colspan="1">Retractile polyps</td><td rowspan="1" colspan="1">Spindles, double spheres, irregular sclerites</td><td rowspan="1" colspan="1"><xref ref-type="bibr" rid="B19">Thomson and Mackinnon 1910</xref>: 174–175; pl. 12, fig. 8; pl. 13, fig. 9</td></tr><tr><td rowspan="1" colspan="1">
                          <italic>
                            <tp:taxon-name><tp:taxon-name-part taxon-name-part-type="genus" reg="Erythropodium">Erythropodium</tp:taxon-name-part><tp:taxon-name-part taxon-name-part-type="species" reg="taoyuanensis">taoyuanensis</tp:taxon-name-part></tp:taxon-name>
                          </italic>
                        </td><td rowspan="1" colspan="1">Encrusting, membranous carpet-like colony</td><td rowspan="1" colspan="1">Think cortical layer, generally &lt; 1 mm</td><td rowspan="1" colspan="1">Contractile polyps with 10–13 pairs of pinnules per tentacle</td><td rowspan="1" colspan="1">Dominant 6-radiate sclerites and derivatives of radiates</td><td rowspan="1" colspan="1">Present study</td></tr></tbody></table></table-wrap><fig id="F4" position="float" orientation="portrait"><object-id xmlns:xlink="http://www.w3.org/1999/xlink" content-type="doi" xlink:type="simple">10.3897/zookeys.1089.77273.figure4</object-id><object-id xmlns:xlink="http://www.w3.org/1999/xlink" content-type="arpha" xlink:type="simple">D463CC9F-6505-5F18-B49E-D9DCABB3ED07</object-id><label>Figure 4.</label><caption><p><italic><tp:taxon-name><tp:taxon-name-part taxon-name-part-type="genus" reg="Erythropodium">Erythropodium</tp:taxon-name-part><tp:taxon-name-part taxon-name-part-type="species" reg="taoyuanensis">taoyuanensis</tp:taxon-name-part></tp:taxon-name></italic>, NMMB-CR000151 <bold>a</bold> sclerites of the polyp <bold>b</bold> sclerites of the polyp wall <bold>c</bold> sclerites of the cortex <bold>d</bold> fused sclerites in the cortex.</p></caption><graphic xmlns:xlink="http://www.w3.org/1999/xlink" xlink:href="zookeys-1089-037-g004.jpg" position="float" orientation="portrait" xlink:type="simple" id="oo_659359.jpg"><uri content-type="original_file" xlink:type="simple">https://binary.pensoft.net/fig/659359</uri></graphic></fig><p>According to <xref ref-type="bibr" rid="B7">Duchassaing and Michelotti (1860)</xref>, <xref ref-type="bibr" rid="B1">Bayer (1961)</xref>, and <xref ref-type="bibr" rid="B4">Carpinelli et al. (2020)</xref>, the diagnostic features of <italic><tp:taxon-name><tp:taxon-name-part taxon-name-part-type="genus" reg="Erythropodium">E.</tp:taxon-name-part><tp:taxon-name-part taxon-name-part-type="species" reg="caribaeorum">caribaeorum</tp:taxon-name-part></tp:taxon-name></italic> include an encrusting and membranous carpet-like colony, retractile polyps, elongated pinnules, thick cortical layer, and predominantly 6-radiate sclerites (Table <xref ref-type="table" rid="T1">1</xref>). While the colonies of <italic><tp:taxon-name><tp:taxon-name-part taxon-name-part-type="genus" reg="Erythropodium">E.</tp:taxon-name-part><tp:taxon-name-part taxon-name-part-type="species" reg="taoyuanensis">taoyuanensis</tp:taxon-name-part></tp:taxon-name></italic> sp. nov. form firm expansions on rocks similar to the colonial form of <italic><tp:taxon-name><tp:taxon-name-part taxon-name-part-type="genus" reg="Erythropodium">E.</tp:taxon-name-part><tp:taxon-name-part taxon-name-part-type="species" reg="caribaeorum">caribaeorum</tp:taxon-name-part></tp:taxon-name></italic>, the thinner cortical layer, shorter pinnules, and contractile polyps are distinct features. Furthermore, the types and shapes of radiates are the main features to distinguish these two species. Compared with <italic><tp:taxon-name><tp:taxon-name-part taxon-name-part-type="genus" reg="Erythropodium">E.</tp:taxon-name-part><tp:taxon-name-part taxon-name-part-type="species" reg="caribaeorum">caribaeorum</tp:taxon-name-part></tp:taxon-name></italic>, <italic><tp:taxon-name><tp:taxon-name-part taxon-name-part-type="genus" reg="Erythropodium">E.</tp:taxon-name-part><tp:taxon-name-part taxon-name-part-type="species" reg="taoyuanensis">taoyuanensis</tp:taxon-name-part></tp:taxon-name></italic> sp. nov. possesses irregular radiates with generally enlarged tubercles having tiny protuberances. Compared with the creamy white and 3-mm-thick basal membrane in <italic><tp:taxon-name><tp:taxon-name-part taxon-name-part-type="genus" reg="Erythropodium">E.</tp:taxon-name-part><tp:taxon-name-part taxon-name-part-type="species" reg="hicksoni">hicksoni</tp:taxon-name-part></tp:taxon-name></italic> (Table <xref ref-type="table" rid="T1">1</xref>), the basal membrane in <italic><tp:taxon-name><tp:taxon-name-part taxon-name-part-type="genus" reg="Erythropodium">E.</tp:taxon-name-part><tp:taxon-name-part taxon-name-part-type="species" reg="taoyuanensis">taoyuanensis</tp:taxon-name-part></tp:taxon-name></italic> sp. nov. is pink in the preserved state, similar to the color as in life, and thinner—generally less than 1 mm thick. Although pinnules in both species are arranged in a single pair of rows (one at each side of a tentacle), <italic><tp:taxon-name><tp:taxon-name-part taxon-name-part-type="genus" reg="Erythropodium">E.</tp:taxon-name-part><tp:taxon-name-part taxon-name-part-type="species" reg="hicksoni">hicksoni</tp:taxon-name-part></tp:taxon-name></italic> normally has nine pairs of pinnules per tentacle, whereas <italic><tp:taxon-name><tp:taxon-name-part taxon-name-part-type="genus" reg="Erythropodium">E.</tp:taxon-name-part><tp:taxon-name-part taxon-name-part-type="species" reg="taoyuanensis">taoyuanensis</tp:taxon-name-part></tp:taxon-name></italic> has 10–13 pairs. In addition, the polyps are retractile in <italic><tp:taxon-name><tp:taxon-name-part taxon-name-part-type="genus" reg="Erythropodium">E.</tp:taxon-name-part><tp:taxon-name-part taxon-name-part-type="species" reg="hicksoni">hicksoni</tp:taxon-name-part></tp:taxon-name></italic> but contractile in <italic><tp:taxon-name><tp:taxon-name-part taxon-name-part-type="genus" reg="Erythropodium">E.</tp:taxon-name-part><tp:taxon-name-part taxon-name-part-type="species" reg="taoyuanensis">taoyuanensis</tp:taxon-name-part></tp:taxon-name></italic>. <tp:taxon-name><tp:taxon-name-part taxon-name-part-type="genus" reg="Sclerites">Sclerites</tp:taxon-name-part></tp:taxon-name> in <italic><tp:taxon-name><tp:taxon-name-part taxon-name-part-type="genus" reg="Erythropodium">E.</tp:taxon-name-part><tp:taxon-name-part taxon-name-part-type="species" reg="hicksoni">hicksoni</tp:taxon-name-part></tp:taxon-name></italic> include triradiates, tetraradiates, flattened rods, and spindles. However, <italic><tp:taxon-name><tp:taxon-name-part taxon-name-part-type="genus" reg="Erythropodium">E.</tp:taxon-name-part><tp:taxon-name-part taxon-name-part-type="species" reg="taoyuanensis">taoyuanensis</tp:taxon-name-part></tp:taxon-name></italic> sp. nov. has only 6-radiate sclerites. Finally, <italic><tp:taxon-name><tp:taxon-name-part taxon-name-part-type="genus" reg="Erythropodium">E.</tp:taxon-name-part><tp:taxon-name-part taxon-name-part-type="species" reg="salomonense">salomonense</tp:taxon-name-part></tp:taxon-name></italic> and <italic><tp:taxon-name><tp:taxon-name-part taxon-name-part-type="genus" reg="Erythropodium">E.</tp:taxon-name-part><tp:taxon-name-part taxon-name-part-type="species" reg="taoyuanensis">taoyuanensis</tp:taxon-name-part></tp:taxon-name></italic> sp. nov. can be distinguished by the type and shape of the radiates. Additionally, the retractile polyps in <italic><tp:taxon-name><tp:taxon-name-part taxon-name-part-type="genus" reg="Erythropodium">E.</tp:taxon-name-part><tp:taxon-name-part taxon-name-part-type="species" reg="salomonense">salomonense</tp:taxon-name-part></tp:taxon-name></italic> (Table <xref ref-type="table" rid="T1">1</xref>) are distinct from the contractile polyps in <italic><tp:taxon-name><tp:taxon-name-part taxon-name-part-type="genus" reg="Erythropodium">E.</tp:taxon-name-part><tp:taxon-name-part taxon-name-part-type="species" reg="taoyuanensis">taoyuanensis</tp:taxon-name-part></tp:taxon-name></italic>. The above variations support that <italic><tp:taxon-name><tp:taxon-name-part taxon-name-part-type="genus" reg="Erythropodium">E.</tp:taxon-name-part><tp:taxon-name-part taxon-name-part-type="species" reg="taoyuanensis">taoyuanensis</tp:taxon-name-part></tp:taxon-name></italic> is distinct from the other nominal <italic><tp:taxon-name><tp:taxon-name-part taxon-name-part-type="genus" reg="Erythropodium">Erythropodium</tp:taxon-name-part></tp:taxon-name></italic> species.</p></tp:treatment-sec><tp:treatment-sec sec-type="etymology" id="SECID0ES4AE"><title>Etymology.</title><p>The specific name <italic>taoyuanensis</italic> alludes to the city’s name, Taoyuan, where the specimens were collected.</p></tp:treatment-sec><tp:treatment-sec sec-type="distribution" id="SECID0E14AE"><title>Distribution.</title><p>The Datan G2 in Datan Algal Reef, Taoyuan, Taiwan, is the only location where this species is known; it has a biodiverse coralline algal reef. <italic><tp:taxon-name><tp:taxon-name-part taxon-name-part-type="genus" reg="Erythropodium">Erythropodium</tp:taxon-name-part><tp:taxon-name-part taxon-name-part-type="species" reg="taoyuanensis">taoyuanensis</tp:taxon-name-part></tp:taxon-name></italic> sp. nov. is one of the dominant sessile organisms encrusting the rocks at this location and is generally restricted to near the low tidal line, and it may be exposed to the air during the spring low tide.</p></tp:treatment-sec><ref-list><ref id="B7"><mixed-citation xmlns:xlink="http://www.w3.org/1999/xlink" xlink:type="simple"><person-group><name name-style="western"><surname>Duchassaing de Fombressin</surname><given-names>P</given-names></name><name name-style="western"><surname>Michelotti</surname><given-names>G</given-names></name></person-group> (<year>1860</year>) <source>Mémoire sur les coralliaires des Antilles.</source><publisher-name>Imprimerie Royale</publisher-name>, <publisher-loc>Turin</publisher-loc>, <size units="page">89 pp</size>. <ext-link xlink:type="simple" ext-link-type="doi" xlink:href="10.5962/bhl.title.11388">https://doi.org/10.5962/bhl.title.11388</ext-link></mixed-citation></ref><ref id="B1"><mixed-citation xmlns:xlink="http://www.w3.org/1999/xlink" xlink:type="simple"><person-group><name name-style="western"><surname>Bayer</surname><given-names>FM</given-names></name></person-group> (<year>1961</year>) <article-title>The shallow-water <tp:taxon-name><tp:taxon-name-part taxon-name-part-type="subclass">Octocorallia</tp:taxon-name-part></tp:taxon-name> of the West Indian region.</article-title><source>Studies on the Fauna of Curaçao and Other Caribbean Islands</source><volume>12</volume>: <fpage>1</fpage>–<lpage>373</lpage>.</mixed-citation></ref><ref id="B4"><mixed-citation xmlns:xlink="http://www.w3.org/1999/xlink" xlink:type="simple"><person-group><name name-style="western"><surname>Carpinelli</surname><given-names>ÁN</given-names></name><name name-style="western"><surname>Cordeiro</surname><given-names>RTS</given-names></name><name name-style="western"><surname>Neves</surname><given-names>LM</given-names></name><name name-style="western"><surname>De Moura</surname><given-names>RL</given-names></name><name name-style="western"><surname>Kitahara</surname><given-names>MV</given-names></name></person-group> (<year>2020</year>) <article-title><italic><tp:taxon-name><tp:taxon-name-part taxon-name-part-type="genus">Erythropodium</tp:taxon-name-part><tp:taxon-name-part taxon-name-part-type="species">caribaeorum</tp:taxon-name-part></tp:taxon-name></italic> (Duchassaing &amp; Michelotti, 1860) (<tp:taxon-name><tp:taxon-name-part taxon-name-part-type="phylum">Cnidaria</tp:taxon-name-part></tp:taxon-name>: <tp:taxon-name><tp:taxon-name-part taxon-name-part-type="order">Alcyonacea</tp:taxon-name-part></tp:taxon-name>), an additional alien coral in the Southwestern Atlantic.</article-title><source>Zootaxa</source><volume>4822</volume>(<issue>2</issue>): <fpage>175</fpage>–<lpage>190</lpage>. <ext-link xlink:type="simple" ext-link-type="doi" xlink:href="10.11646/zootaxa.4822.2.2">https://doi.org/10.11646/zootaxa.4822.2.2</ext-link></mixed-citation></ref><ref id="B20"><mixed-citation xmlns:xlink="http://www.w3.org/1999/xlink" xlink:type="simple"><person-group><name name-style="western"><surname>Utinomi</surname><given-names>H</given-names></name></person-group> (<year>1971</year>) <article-title>Port Phillip Bay Survey 2. <tp:taxon-name><tp:taxon-name-part taxon-name-part-type="subclass">Octocorallia</tp:taxon-name-part></tp:taxon-name>.</article-title><source>Memoirs of the National Museum of Victoria</source><volume>32</volume>: <fpage>7</fpage>–<lpage>17</lpage>. <ext-link xlink:type="simple" ext-link-type="doi" xlink:href="10.24199/j.mmv.1971.32.02">https://doi.org/10.24199/j.mmv.1971.32.02</ext-link></mixed-citation></ref><ref id="B19"><mixed-citation xmlns:xlink="http://www.w3.org/1999/xlink" xlink:type="simple"><person-group><name name-style="western"><surname>Thomson</surname><given-names>JA</given-names></name><name name-style="western"><surname>Mackinnon</surname><given-names>DL</given-names></name></person-group> (<year>1910</year>) Alcyonarians collected on the Percy Sladen Trust Expedition by Mr. J. Stanley. Part II. The <tp:taxon-name><tp:taxon-name-part taxon-name-part-type="suborder">Stolonifera</tp:taxon-name-part></tp:taxon-name>, <tp:taxon-name><tp:taxon-name-part taxon-name-part-type="order">Alcyonacea</tp:taxon-name-part></tp:taxon-name>, Pseudaxonia, and Stelechotokea. Transactions of the Linnean Society of London, Zoology, Series 2, 13: 165–211. <ext-link xlink:type="simple" ext-link-type="doi" xlink:href="10.1111/j.1096-3642.1910.tb00515.x">https://doi.org/10.1111/j.1096-3642.1910.tb00515.x</ext-link></mixed-citation></ref></ref-list></tp:taxon-treatment>
