# Supplementary material for: ﻿A new species of anthothelid octocoral (Cnidaria, Alcyonacea) discovered on an algal reef of Taiwan
Source: Zookeys. 2022 Mar 16;1089:37–51. doi: 10.3897/zookeys.1089.77273 (PMC8942965; doi:10.3897/zookeys.1089.77273)
Supplement: Supplementary material 1 — Table S1 [file zookeys-1089-037-s001.xlsx]

## Sheet: Sheet1
Supplementary Table S1. Sequnece used for phyloenetic reconstruction and their respective GenBank Accession numbers, according to McFadden & Ofwegen (2012).
			GenBank Accesion Number
Family	Genus / Species	Voucher number	cox2-IGR-cox1	msh1	28S rDNA
Acanthoaxiidae	Acanthoaxis wirtzi	RMNH Coel. 39502	JX203816	JX203764	JX203635
Acanthogorgiidae	Acanthogorgia breviﬂora	ZMTAU CO34194	GQ342378	GQ342464	JX203636
Acrossotidae	Acrossota amboinensis	RMNH Coel. 40798	GQ342379	DQ985956	JX203637
Alcyoniidae	Alcyonium digitatum	SBMNH 360700	GQ342381	GQ342466	JX203641
Alcyoniidae	Anthomastus ritteri	RMNH Coel. 40802	JX203824	DQ302816	JX203761
Alcyoniidae	Discophyton rudyi	CSM-DIRU15	GQ342387	DQ302808	JX203659
Alcyoniidae	Eleutherobia aurea	RMNH Coel. 40799	JX203817	JX203766	GQ377454
Alcyoniidae	Eleutherobia ﬂammicerebra	MNHN TER708.12	JX203818	JX203765	JX203638
Alcyoniidae	Eleutherobia rotifera	UF3890	GQ342388	GQ342472	JX203639
Alcyoniidae	Lampophyton planiceps	RMNH Coel. 40201	GQ342393	GQ342477	JX203656
Alcyoniidae	Lobophytum pauciﬂorum	UF2856	GQ342394	DQ280575	JX203649
Alcyoniidae	Malacacanthus capensis	RMNH Coel. 40801	GQ342395	DQ302811	JX203660
Alcyoniidae	Nephthyigorgia sp.	RMNH Coel. 40819	JX203864	JX203804	JX203732
Alcyoniidae	Paraminabea aldersladei	NTM C14895	JX203819	JX203767	JX203763
Alcyoniidae	Protodendron bruuni	CSM-SAF361	GQ342434	GQ342507	JX203658
Alcyoniidae	Rhytisma fulvum	ZMTAU CO34124	GQ342396	GQ342478	JX203728
Alcyoniidae	Thrombophyton coronatum	SBMNH 145123	GQ342400	DQ302814	JX203661
Alcyoniidae	Sinularia querciformis	ZMTAU CO34096	GQ342399	FJ621469	JX203652
Alcyoniidae	Acrophytum claviger	RMNH Coel. 40222	JX203823	JX203770	JX203655
Alcyoniidae	Alcyonium coralloides	RMNH Coel. 39678	GQ342380	GQ342465	JX203640
Alcyoniidae	Alcyonium haddoni	ZSM 20061191	GU355958	GU355974	JX203642
Alcyoniidae	Alcyonium palmatum	RMNH Coel. 39685	GQ342382	GQ342467	JX203643
Alcyoniidae	Alcyonium roseum	ZSM 20061195	GQ342383	GQ342468	JX203644
Alcyoniidae	Alcyonium variabile	RMNH Coel. 40800	GQ342385	GQ342470	JX203645
Alcyoniidae	Cladiella sphaerophora	ZMTAU CO34132	GQ342386	GQ342471	JX203653
Alcyoniidae	Klyxum utinomii	ZMTAU CO34127	GQ342392	GQ342476	JX203654
Alcyoniidae	Sarcophyton ehrenbergi	NTM C14455	JX203821	DQ280516	JX203650
Alcyoniidae	Sarcophyton trocheliophorum	NTM C14854	JX203822	JX203769	JX203651
Anthothelidae	Alertigorgia sp.	NTM C14528	JX203825	JX203771	JX203662
Anthothelidae	Diodogorgia nodulifera	RMNH Coel. 40803	JX203826	JX203772	JX203663
Anthothelidae	Erythropodium taoyuanensis sp. nov.	NMMB-CR000148	OK480042	OK483343	OK482879
Anthothelidae	Erythropodium caribaeorum	RMNH Coel. 40829	GQ342401	GQ342480	JX203664
Anthothelidae	Homophyton verrucosum	RMNH Coel. 40805	GQ342403	GQ342482	JX203666
Anthothelidae	Iciligorgia sp.	RMNH Coel. 40040	GQ342402	GQ342481	JX203665
Anthothelidae	Ideogorgia capensis	RMNH Coel. 40804	GQ342428	GQ342502	JX203667
Anthothelidae	Solenocaulon sp.	RMNH Coel. 40033	GQ342404	GQ342483	JX203668
Arulidae	Arula petunia	RMNH Coel. 40188	JX203827	JX203773	JX203670
Arulidae	Arula petunia	USNM 1178392	JX203828	JX203774	JX203671
Briareidae	Briareum asbestinum	RMNH Coel. 40825	GQ342405	GQ342484	JX203669
Chrysogorgiidae	Stephanogorgia faulkneri	NTM C14927	GQ342406	GQ342485	JX203718
Chrysogorgiidae	Trichogorgia capensis	RMNH Coel. 40817	JX203863	JX203798	JX203719
Clavulariidae	Azoriella bayeri	RMNH Coel. 40806	GQ342407	GQ342486	JX203672
Clavulariidae	Carijoa riisei	RMNH Coel. 40807	JX203829	JX203775	JX203673
Clavulariidae	Carijoa sp. (Palau)	RMNH Coel. 40808	JX203833	n.a.	JX203676
Clavulariidae	Carijoa sp. (South Africa)	RMNH Coel. 40189	JX203830	n.a.	JX203675
Clavulariidae	Carijoa sp. (West Papua)	RMNH Coel. 40031	JX203832	JX203776	JX203674
Clavulariidae	Cervera atlantica	RMNH Coel. 40838	JN620805	JN620804	JX203677
Clavulariidae	Clavularia inﬂata	NTM C11542	n.a.	DQ302799	JX203679
Clavulariidae	Clavularia sp.	RMNH Coel. 40809	JX203834	JX203778	JX203678
Clavulariidae	Cryptophyton goddardi	RMNH Coel. 40810	GQ342409	JX203779	JX203680
Clavulariidae	Inconstantia exigua	RMNH Coel. 40191	JX203870	JX203790	JX203690
Clavulariidae	Inconstantia pannucea	RMNH Coel. 40193	JX203841	JX203788	JX203688
Clavulariidae	Inconstantia pannucea	RMNH Coel. 40192	JX203840	JX203789	JX203689
Clavulariidae	Inconstantia procera	USNM 1178387	JX203836	JX203780	JX203681
Clavulariidae	Inconstantia procera	RMNH Coel. 40044	JX203837	JX203781	JX203682
Clavulariidae	Inconstantia procera	USNM 1178386	JX203838	JX203782	JX203683
Clavulariidae	Inconstantia procera	RMNH Coel. 40195	JX203835	JX203783	JX203684
Clavulariidae	Inconstantia procera	RMNH Coel. 40196	JX203843	JX203785	JX203685
Clavulariidae	Inconstantia procera	USNM 1178388	JX203839	JX203786	JX203686
Clavulariidae	Inconstantia procera	USNM 1178389	JX203844	JX203787	JX203687
Clavulariidae	Incrustatus comauensis	RMNH Coel. 33872	GQ342391	GQ342475	JX203691
Clavulariidae	Knopia octocontacanalis	NTM C15392	GQ342410	GQ342488	JX203692
Clavulariidae	Paratelesto sp.	RMNH Coel. 40019	GQ342411	GQ342489	JX203693
Clavulariidae	Phenganax parrini	CSM-NB2	GQ342412	GQ342490	JX203694
Clavulariidae	Rhodelinda sp.	NTM C12792	JX203845	n.a.	JX203695
Clavulariidae	Telesto sp.	NTM C12710	n.a.	DQ302802	JX203696
Clavulariidae	Telestula sp.	NTM C14984	JX203846	DQ302803	JX203697
Coelogorgiidae	Coelogorgia palmosa	NTM C14914	GQ342413	DQ302805	JX203698
Cornulariidae	Cornularia cornucopiae	CSM-PLG	JX203848	n.a.	JX203760
Cornulariidae	Cornularia pabloi	USNM 1178390	JX203847	JX203792	JX203699
Echinoptilidae	Actinoptilum molle	RMNH Coel. 40822	GQ342414	GQ342491	JX203738
Ellisellidae	Dichotella gemmacea	NTM C14929	GQ342415	GQ342492	JX203701
Ellisellidae	Ellisella sp.	RMNH Coel. 40811	JX203849	n.a.	JX203700
Ellisellidae	Ellisella sp.	RMNH Coel. 40812	JX203850	JX203793	JX203702
Ellisellidae	Verrucella sp.	RMNH Coel. 40030	JX203851	n.a.	JX203704
Ellisellidae	Viminella sp.	RMNH Coel. 40032	JX203852	JX203794	JX203703
Ellisellidae	Viminella sp.	RMNH Coel. 40813	GQ342416	GQ342493	JX203705
Gorgoniidae	Eugorgia multiﬁda	UABCS-013	GQ342417	GQ342494	JX203706
Gorgoniidae	Eunicella tricoronata	RMNH Coel. 40814	JX203853	JX203795	JX203707
Gorgoniidae	Gorgonia ﬂabellum	RMNH Coel. 40827	GQ342418	GQ342495	JX203708
Gorgoniidae	Leptogorgia rigida	UABCS-008	GQ342420	GQ342496	JX203709
Gorgoniidae	Paciﬁgorgia media	UABCS-015	GQ342421	GQ342497	JX203710
Gorgoniidae	Pinnigorgia ﬂava	RMNH Coel. 40815	GQ342422	GQ342498	JX203711
Gorgoniidae	Pseudopterogorgia bipinnata	RMNH Coel. 40828	GQ342423	GQ342499	JX203712
Gorgoniidae	Pseudopterogorgia elisabethae	RMNH Coel. 40831	JX203854	JX203796	JX203713
Gorgoniidae	Pterogorgia anceps	RMNH Coel. 40837	GQ342424	GQ342500	JX203714
Gorgoniidae	Rumphella sp.	RMNH Coel. 40816	JX203855	JX203797	JX203715
Halipteridae	Halipteris ﬁnmarchica	NTM C14596	GQ342425	DQ302868	JX203741
Helioporidae	Heliopora coerulea	CRCNI 577	GQ342426	DQ302872	JX203716
Ifalukellidae	Ifalukella yanii	UF4139	GQ342427	GQ342501	JX203717
Kophobelemnidae	Kophobelemnon macrospinum	NTM C14985	GQ342429	DQ302937	JX203742
Melithaeidae	Acabaria erythraea	ZMTAU CO34216	GQ342430	GQ342503	JX203720
Melithaeidae	Acabaria sinaica	ZMTAU CO34200	GQ342431	GQ342504	JX203721
Melithaeidae	Clathraria rubrinodis	ZMTAU CO34054	GQ342432	GQ342505	JX203722
Melithaeidae	Melithaea sp.	RMNH Coel. 40049	JX203856	JX203799	JX203723
Melithaeidae	Mopsella sp.	RMNH Coel. 40034	JX203857	JX203800	JX203724
Nephtheidae	Dendronephthya sinaiensis	ZMTAU CO34163	GQ342433	GQ342506	JX124349
Nephtheidae	Eunephthya thyrsoidea	RMNH Coel. 40182	JX124384	JX124364	JX124340
Nephtheidae	Gersemia antarctica	CSM-C59	GQ342473	GQ342390	JX203646
Nephtheidae	Gersemia juliepackardae	CSM-VEN3208-A3	JX203820	JX203768	JX203647
Nephtheidae	Gersemia rubiformis	CSM-ZS1	GQ342390	GQ342474	JX203648
Nephtheidae	Lemnalia sp.	RMNH Coel. 40818	JX203859	JX203802	JX203726
Nephtheidae	Nephthea elatensis	ZMTAU CO34112	GQ342435	GQ342508	JX203725
Nephtheidae	Paralemnalia thyrsoides	ZMTAU CO34087	GQ342436	GQ342509	JX203727
Nephtheidae	Scleronephthya corymbosa	ZMTAU CO34159	GQ342438	GQ342511	JX124350
Nephtheidae	Stereonephthya cundabiluensis	ZMTAU CO34204	GQ342439	GQ342512	JX124351
Nidaliidae	Chironephthya sp.	ZMTAU CO34203	GQ342440	GQ342513	JX203730
Nidaliidae	Nidalia sp.	ZMTAU C014876	GQ342441	DQ302828	JX203729
Nidaliidae	Pieterfaurea khoisanianum	CSM-SAF183	GQ342437	GQ342510	JX203657
Nidaliidae	Siphonogorgia godeffroyi	RMNH Coel. 40833	JX203860	JX203803	JX203731
Paragorgiidae	Paragorgia arborea	FJ264900	FJ264900	GQ293312	GQ293260
Paralcyoniidae	Ceeceenus quadrus	UF2858	GQ342442	GQ342514	JX124346
Paralcyoniidae	Paralcyonium spinulosum	RMNH Coel. 40820	JX124389	DQ302833	JX124347
Paralcyoniidae	Studeriotes sp.	RMNH Coel. 40043	GQ342443	GQ34251	JX124348
Pennatulidae	Gyrophyllum sibogae	NOR89/53	JX203865	DQ302869	JX203740
Plexauridae	Astrogorgia sp.	RMNH Coel. 40018	JX203861	JX203805	JX203733
Plexauridae	Bebryce sp.	RMNH Coel. 40821	JX203862	JX203806	JX203734
Plexauridae	Echinogorgia sp.	RMNH Coel. 40020	GQ342450	GQ342522	JX203737
Plexauridae	Euplexaura sp.	ZMTAU CO34220	GQ342446	GQ342518	JX203735
Plexauridae	Menella sp.	RMNH Coel. 40038	GQ342447	GQ342519	JX203736
Plexauridae	Muricea atlantica	RMNH Coel. 40834	GQ342448	GQ342520	JX203747
Plexauridae	Muriceopsis ﬂavida	RMNH Coel. 40830	GQ342449	GQ342521	JX203744
Plexauridae	Plexaura kuna	RMNH Coel. 40836	JX203866	JX203807	JX203748
Plexauridae	Plexaurella nutans	RMNH Coel. 40826	GQ342451	GQ342523	JX203745
Plexauridae	Pseudoplexaura wagenaari	RMNH Coel. 40832	GQ342452	GQ342524	JX203746
Primnoidae	Callogorgia formosa	NTM C14593	GQ342453	GQ342525	JX203749
Protoptilidae	Distichoptilum gracile	NTM C14561	GQ342454	DQ302866	JX203739
Subergorgiidae	Annella mollis	NTM 14924	GQ342456	JX203808	JX203750
Subergorgiidae	Subergorgia suberosa	NTM C14930	GQ342457	JX203809	JX203762
Taiaroidae	Taiaroa tauhou	NIWA 28679	JX203867	JX203810	JX203751
Tubiporidae	Tubipora sp.	ZMTAU CO34116	GQ342458	JX203811	JX203752
Virgulariidae	Virgularia schultzei	RMNH Coel. 40823	GQ342459	GQ342527	JX203743
Xeniidae	Anthelia glauca	ZMTAU CO34183	GQ342460	JX203812	JX203753
Xeniidae	Asterospicularia randalli	UF2851	GQ342461	DQ302836	JX203754
Xeniidae	Cespitularia erecta	OCDN-8504C	JX203869	JX203813	JX203755
Xeniidae	Heteroxenia fuscescens	ZMTAU CO34118	GQ342462	GQ342528	JX203756
Xeniidae	Sarcothelia edmondsoni	CSM-SKB	JX203868	JX203814	JX203757
Xeniidae	Sympodium caeruleum	ZMTAU CO34185	GU356009	JX203815	JX203758
Xeniidae	Xenia hicksoni	ZMTAU CO34072	GQ342463	GQ342529	JX203759
